# Supplementary material for: Genetic Comparison of ESBL-Producing Escherichia coli from Workers and Pigs at Vietnamese Pig Farms
Source: Antibiotics (Basel). 2021 Sep 25;10(10):1165. doi: 10.3390/antibiotics10101165 (PMC8532784; doi:10.3390/antibiotics10101165)
Supplement: Supplementary file 1 [file antibiotics-10-01165-s001.zip]

Archive with 10 entries (10 files):
- S1_Table.xlsx
- __MACOSX/._S1_Table.xlsx
- S2_Table.xlsx
- __MACOSX/._S2_Table.xlsx
- S3_Table.xlsx
- __MACOSX/._S3_Table.xlsx
- S4_Table.xlsx
- __MACOSX/._S4_Table.xlsx
- S5_Table.xlsx
- __MACOSX/._S5_Table.xlsx
