# Supplementary material for: Genetic Comparison of ESBL-Producing Escherichia coli from Workers and Pigs at Vietnamese Pig Farms
Source: Antibiotics (Basel). 2021 Sep 25;10(10):1165. doi: 10.3390/antibiotics10101165 (PMC8532784; doi:10.3390/antibiotics10101165)
Supplement: Supplementary file 1 [file antibiotics-10-01165-s001.zip › S1_Table.xlsx]

## Sheet: Sheet1
S1 Table: Resistance profiles of indicator E. coli isolated from pigs and farm-workers
Profiles	Number of pig original isolates	Number of human original isolates
None	3	7
AMP	4	6
TET	3	3
AMP, STR	1	1
AMP, TET	1	1
TET, S3	1	1
TMP, S3	1	2
AMP, TMP, TET	1	2
TMP, TET, S3	2	4
AMP, TET, NAL, S3	1	1
AMP, TET, STR, S3	4	2
AMP, TET, STR, COL	1	1
AMP, TET, STR, S3	8	6
AMP, TMP, TET,STR	1	1
AMP, GEN, TMP, TET, S3	2	2
AMP, TMP, TET, NAL, S3	1	1
AMP, TMP, TET, STR, S3	8	14
AMP, GEN, TMP, TET, STR, S3	4	1
AMP, GEN, TMP, TET, S3, COL	1	1
AMP, TMP, TET, NAL, S3, CIP	2	1
AMP, TMP, TET, STR, NAL, S3	2	1
AMP, TMP, TET, STR, S3, COL	7	2
AMP, TMP, TET, STR, NAL, S3, COL	2	1
AMP, TMP	1
GEN, S3	1
STR, S3	1
TET, COL	1
AMP, GEN, TET	1
AMP, STR, S3	1
AMP, TET, NAL	1
AMP, STR, S3	1
TET, STR, S3	1
AMP, TMP, STR, S3	1
AMP, TMP, TET, STR	1
AMP, TMP, STR, S3	1
AMP, GEN, TET, STR, S3	3
AMP, GEN, TMP, TET, STR	1
AMP, TMP, STR, S3, COL	1
AMP, TET, STR, S3, COL	1
AMP, TET, STR, NAL, S3	1
AMP, TMP, TET, S3, COL	4
AMP, TMP, TET, S3, AMC	1
AMP, TMP, STR, NAL, S3, CIP	1
AMP, TMP, TET, NAL, S3, COL	2
AMP, TMP, TET, STR, S3, AMC	1
AMP, GEN, TMP, TET, STR, NAL, S3	1
AMP, GEN, TMP, TET, NAL, S3, COL	1
AMP, GEN, TMP, TET, STR, S3, COL	8
AMP, TMP, TET, NAL, S3, CIP, AMC	1
AMP, TMP, STR, NAL, S3, CIP, COL	1
AMP, TMP, TET, STR, S3, CRO, EFT	1
AMP, TMP, TET, NAL, S3, CIP, COL	2
AMP, GEN, TMP, TET, STR, NAL, S3, COL	2
AMP, GEN, TMP, TET, NAL, S3, CIP, COL	3
AMP, TMP, TET, STR, NA, LS3, CIP, COL	1
AMP, GEN, TMP, TET, STR, NAL, S3, CIP, COL	6
COL		2
NAL		2
AMP, TMP, S3		1
AMP, TET, S3		1
TET, NAL, S3		1
TMP, STR, NAL		1
AMP,CRO,EFT		2
AMP, TMP, TET, AMC		1
AMP,TET,CRO,EFT		1
TMP, TET, STR, S3		1
TET, STR, NAL, S3		1
AMP, TMP, TET, FOX, AMC		1
AMP, GEN, TMP, TET, NAL, S3		1
AMP, TMP, TET, NAL, S3, AMC		1
AMP, GEN, TMP, STR, NAL, S3, CIP		1
AMP, TMP, NAL, S3, CIP, CRO, EFT		1
AMP, TMP, TET, STR, S3, FOX, AMC		1
AMP, TMP, TET, NAL, S3, CIP, CRO, EFT		1
AMP, TMP, TET, STR, S3, FOX, AMC, COL		1
AMP, TMP, TET, STR, NAL, S3, CRO, EFT		1
AMP, TMP, TET, STR, NAL, S3, CRO, FOX, EFT		1
AMP, GEN, TMP, TET, STR, NAL, S3, CIP, COL		1
AMP, GEN, TMP, TET, STR, S3, CRO, EFT, COL		1
AMP, TMP, TET, STR, NAL, S3, CIP, CRO, EFT		2
AMP, GEN, TMP, TET, STR, NAL, S3, CIP, COL		1
AMP, TMP, TET, STR, NAL, S3, CIP, CRO, EFT, COL		1
AMP, GEN, TMP, TET, STR, NAL, S3, CIP, CRO, EFT, COL		2
	116	94
AMP, ampicillin (10 µg);
GEN, gentamycin (10 µg);
TMP, trimethoprim (5 µg);
TET, tetracycline (30 µg);
STR, streptomycin (10 µg);
NAL, nalidixic acid (30 µg);
SUL, sulfonamides (300 µg);
CIP, ciprofloxacin (5 µg);
CRO, ceftriaxone (30 µg);
FOX, cefoxitin (30 µg);
AMC, amoxicillin-clavulanic (30 µg);
EFT, ceftiofur (30 µg).
