# Supplementary material for: Genetic Comparison of ESBL-Producing Escherichia coli from Workers and Pigs at Vietnamese Pig Farms
Source: Antibiotics (Basel). 2021 Sep 25;10(10):1165. doi: 10.3390/antibiotics10101165 (PMC8532784; doi:10.3390/antibiotics10101165)
Supplement: Supplementary file 1 [file antibiotics-10-01165-s001.zip › S2_Table.xlsx]

## Sheet: Sheet1
S2 Table: Resistance profiles of ESBL producing E. coli isolated from pigs and farm-workers
Pofiles	Number of pig original isolates	Number of human original isolates
AMP,CRO,EFT	1	1
AMP,GEN,TMP,TET,S3,CRO,EFT	5	3
AMP,TMP,TET,STR,S3,CRO,EFT	3	6
AMP,TMP,TET,STR,NAL,S3,CRO,EFT	1	2
AMP,TMP,TET,NAL,S3,CIP,CRO,EFT	1	3
AMP,GEN,TMP,TET,STR,S3,CRO,EFT	1	1
AMP,GEN,TMP,TET,NAL,S3,CIP,CRO,EFT	1	2
AMP,GEN,TMP,TET,STR,NAL,S3,CIP,CRO,EFT	8	2
AMP,GEN,TMP,TET,STR,NAL,S3,CRO,COL,EFT	6	2
AMP,TMP,TET,STR,NAL,S3,CIP,CRO,COL,EFT	1	1
AMP,GEN,TMP,TET,STR,NAL,S3,CIP,CRO,COL,EFT	11	2
AMP, CRO		1
AMP,NAL,CRO,EFT		2
AMP,TMP,S3,CRO,EFT		1
AMP,TET,STR,S3,CRO,EFT		1
AMP,GEN,STR,S3,CRO,EFT		1
AMP,TMP,TET,STR,CRO,COL,EFT		1
AMP,GEN,TMP,TET,NAL,S3,CRO		1
AMP,TMP,TET,NAL,S3,CRO,EFT		1
AMP ,GEN, TMP, NAL, S3, CIP, CRO, EFT		1
AMP,TET,STR,NAL,S3,CIP,CRO,EFT		1
AMP,TMP,TET,NAL,S3,CRO,COL,EFT		1
AMP,TMP,TET,STR,S3,CRO,FOX,EFT		1
AMP,TMP,TET,STR,S3,CRO,COL,EFT		1
AMP,TMP,NAL,S3,CIP,CRO,FOX,EFT		1
AMP,TMP,TET,STR,NAL,S3,CIP,CRO,EFT		1
AMP,GEN,TMP,TET,STR,NAL,FOX,AMC,COL,EFT		1
AMP,GEN,TMP,STR,NAL,S3,CIP,CRO,COL,EFT		1
AMP,TMP,STR,CRO,EFT	1
AMP,TMP,TET,CRO,EFT	1
AMP,TMP,TET,STR,CRO,EFT	1
AMP,TMP,TET,S3,CRO,EFT	2
AMP,TMP,TET,STR,NAL,CRO,EFT	3
AMP,TMP,TET,S3,CRO,COL,EFT	1
AMP,GEN,TMP,TET,S3,CRO,COL,EFT	1
AMP,GEN,TET,STR,NAL, S3, CRO, EFT	1
AMP,GEN, TMP, TET, STR, NAL, S3, CRO	1
AMP, GEN, TMP, STR,S3,CRO,COL,EFT	1
AMP,GEN,TMP,TET,STR,NAL,S3,CIP,CRO	1
AMP,GEN,TMP,TET,STR,NAL,S3,CRO,EFT	6
AMP,GEN,TMP,TET,STR,S3,CRO,COL,EFT	9
AMP,GEN,TMP,TET,STR,NAL,S3,CRO,COL	1
AMP,TMP,TET,STR,NAL,S3,CRO,COL,EFT	1
AMP,TMP,TET,NAL,S3,CIP,CRO,COL,EFT	1
AMP,GEN,TMP,TET,NAL,S3,CIP,CRO,COL,EFT	2
AMP,GEN,TMP,TET,STR,NAL,S3,CIP,CRO,COL	2
AMP,GEN,TMP,TET,STR,NAL,S3,CRO,FOX,EFT	1
AMP,TMP,TET,STR,NAL,S3,CRO,FOX,AMC,EFT	1
AMP,GEN,TMP,TET,STR,NAL,S3,CRO,AMC,COL,EFT	1
Total	78	43
AMP, ampicillin (10 µg);
GEN, gentamycin (10 µg);
TMP, trimethoprim (5 µg);
TET, tetracycline (30 µg);
STR, streptomycin (10 µg);
NAL, nalidixic acid (30 µg);
SUL, sulfonamides (300 µg);
CIP, ciprofloxacin (5 µg);
CRO, ceftriaxone (30 µg);
FOX, cefoxitin (30 µg);
AMC, amoxicillin-clavulanic (30 µg);
EFT, ceftiofur (30 µg).
