# Supplementary material for: Genetic Comparison of ESBL-Producing Escherichia coli from Workers and Pigs at Vietnamese Pig Farms
Source: Antibiotics (Basel). 2021 Sep 25;10(10):1165. doi: 10.3390/antibiotics10101165 (PMC8532784; doi:10.3390/antibiotics10101165)
Supplement: Supplementary file 1 [file antibiotics-10-01165-s001.zip › S3_Table.xlsx]

## Sheet: supplementary table
S3 Table: Phenotypic and genotypic characteristic of ESBL producing E. coli isoalted from pigs and farm - workers
Farm ID	Strains ID	Number of contigs	Coverage	Aminoglycoside resistance		Sulphonamide resistance		Trimethoprim resistance		Phenicol resistance		macrolide resistance		Tetracycline resistance		Rifampicin resistance		Fosfomycin resistance
				Phenotype	Genotype	Phenotype	Genotype	Phenotype	Genotype	Phenotype	Genotype	Phenotype	Genotype	Phenotype	Genotype	Phenotype	Genotype	Phenotype	Genotype
A-01	Ec_1p	489	21	GEN/+; STR/-	aadA1	SUL/+		TMP/+	dfrA14	ND	cmlA1, floR	ND	mdf(A)	TET/+	tet(A)	ND	ARR-2	ND
A-02	Ec_3p	447	26	GEN/+; STR/+	aac(3)-Iia, aadA1 , aadA2	SUL/+	sul2	TMP/+	dfrA12	ND	cmlA1, floR	ND	mdf(A)	TET/+	tet(A)	ND		ND
A-03	Ec_6p	736	59	GEN/+; STR/-	aac(3)-IId, aadA1, aadA2, aph(3')-Ia	SUL/+	sul3	TMP/+	dfrA12	ND	cmlA1	ND	mdf(A)	TET/+	tet(A)	ND		ND
A-04	Ec_7p	399	30	GEN/+; STR/-	aac(3)-Iid, aadA2	SUL/+	sul3	TMP/+	dfrA12	ND		ND	mdf(A)	TET/+	tet(A)	ND		ND
A-07	Ec_9p	533	91	GEN/-; STR/+	aadA1, aadA2	SUL/+	sul2, sul3	TMP/+	dfrA12	ND	cmlA1, floR	ND	mdf(A)	TET/+		ND		ND
A-10	Ec_21p	532	78	GEN/+; STR/+	aac(3)-IId, aadA1,aadA2b, aph(3'')-Ib, aph(6)-Id	SUL/+	sul2, sul3	TMP/-	dfrA14	ND	cmlA1, floR	ND	mdf(A)	TET/+	tet(A)	ND		ND
A-10	Ec_219h	253	108	GEN/-; STR/-	aadA5	SUL/+	sul1	TMP/+	dfrA17	ND		ND	erm(B), mdf(A), mph(A	TET/+		ND		ND
A-18	Ec_309p	611	53	GEN/+; STR/+	aph(3'')-Ib, aph(6)-Id	SUL/+	sul2	TMP/+	dfrA14	ND		ND	mdf(A)	TET/+	Tet (A)	ND		ND
A-18	Ec_335h	230	79	GEN/-; STR/-	aadA5	SUL/+	sul1	TMP/+	dfrA17	ND		ND	mdf(A), mph(A)	TET/-		ND		ND
A-19	Ec_314p	264	57	GEN/+; STR/-	aac(3)-II, aaadA1	SUL/+	sul3	TMP/+	dfrA14	ND	floR	ND	mdf(A)	TET/+	tet(A)	ND		ND
A-19	Ec_340h	220	100	GEN/+; STR/-	aac(3)-Iid, aadA1 , aadA2	SUL/+	sul3	TMP/+	dfrA12	ND	cmlA1	ND	mdf(A)	TET/+	tet(A)	ND		ND
B-03	Ec_166p	572	24	GEN/-; STR/+	aph(3'')-Ib, aph(6)-Id	SUL/+	sul2	TMP/+	dfrA14	ND	floR	ND	mdf(A)	TET/+	tet(A)	ND		ND	fosA3
B-03	Ec_224h	254	108	GEN/-; STR/+	aph(3'')-Ib, aph(3')-Ia, aph(6)-Id	SUL/+	sul2	TMP/+	dfrA14	ND	floR	ND	mdf(A), mph(A)	TET/+	tet(A)	ND		ND
B-05	Ec_123p	591	42	GEN/-; STR/+	aadA1	SUL/-		TMP/+	dfrA14	ND	cmlA1, floR	ND	mdf(A)	TET/-	Tet (A)	ND	AAR - 2	ND
B-08	Ec_129p	409	16	GEN/+; STR/-	aac(3)-Iid, aadA1, aadA2, aph(3')-Ia	SUL/+	sul3	TMP/+	dfrA12	ND	cmlA1	ND	mdf(A), mef(B)	TET/+	tet(A)	ND		ND
B-08	Ec_228h	219	110	GEN/-; STR/+	aph(3'')-Ib	SUL/+	sul2	TMP/+	dfrA14	ND	catA2	ND	mdf(A)	TET/+	tet(A)	ND		ND
B-10	Ec_131p	553	63	GEN/+; STR/+	aac(3)-IId , aadA1, aadA2b , aph(3'')-Ib , aph(3')-Ia, aph(6)-Id	SUL/+	sul1, sul2, sul3	TMP/+	dfrA12, dfrA15	ND	cmlA1, floR	ND	mdf(A), mef(B)	TET/+	tet (A)	ND		ND
B-14	Ec_274p	552	100	GEN/+; STR/+	aac(3)-IV , aadA1, aadA2b, aph(3'')-Ib, aph(3')-Ia, aph(4)-Ia , aph(6)-Id	SUL/+	sul1, sul2	TMP/+	dfrA14 , dfrA15	ND	cmlA1, floR	ND	mdf(A)	TET/+	tet(A)	ND	ARR-2	ND
B-14	Ec_230h	221	101	GEN/-; STR/+	aadA1	SUL/+	sul1	TMP/+	dfrA14	ND	catA1, floR	ND	mdf(A)	TET/+	tet(A)	ND		ND
B-18	Ec_400h	604	52	GEN/+; STR/+	aac(3)-Iia, aadA1/aadA22/ant (3''-Ia, aph(3')-Ia	SUL/+	sul3	TMP/+	dfrA14	ND	floR	ND	lnu (F), mdf(A)	TET/+	Tet (A)	ND		ND
B-19	Ec_361p	381	58	GEN/+; STR/+	aac(3)-Iid, aadA1, aadA2, aph(3')-Ia	SUL/+	sul3	TMP/+	dfrA12	ND	cmlA1, floR	ND	lnu (F), mdf(A), mef(B)	TET/+	Tet (A)	ND		ND
B-22	Ec_405h	582	52	GEN/+; STR/+	aac(3)-Iid, aadA5, aph(3'')-Ib, aph(6)-Id	SUL/+	sul1, sul2	TMP/+	dfrA14, dfrA17	ND		ND	mdf(A), mph(A)	TET/+	Tet (A)	ND		ND
B-24	Ec_381p	691	40	GEN/+; STR/+	aac(3)-Iid,aadA1,aadA2b,aadA24,ant(3'')-Ia,aph(3')-Ia,aph(3'')-Ib,aph(6)-Id	SUL/+	sul2, sul3	TMP/+	dfrA14	ND	cmlA1,floR	ND	mdf(A)	TET/+	tet(A)	ND		ND
B-24	Ec_410h	211	87	GEN/+; STR/-	aac(3)-IIa , aadA1	SUL/+	sul3	TMP/+	dfrA14	ND	floR	ND	mdf(A)	TET/-		ND		ND
B-26	Ec_388p	670	37	GEN/-; STR/+	aadA1, aadA2, aph(3')-Ia	SUL/+	sul2, sul3	TMP/+		ND	cmlA1, floR	ND	mdf(A)	TET/+	Tet (A), tet (M)	ND		ND	fosA3
B-9	Ec_130p	439	24	GEN/+; STR/+	aac(3)-Iid, aac(6')-Ib-cr, aadA16, aph(3'')-Ib, aph(3')-Ia, aph(6)-Id	SUL/+	sul1, sul2	TMP/+	dfrA27	ND		ND	mdf(A),mph(A)	TET/+	tet(A)	ND	ARR-3	ND
C-03	Ec_155p	311	29	GEN/+; STR/+	aac(3)-Iid, aadA2b, aadA24, aph(3'')-Ib, aph(6)-Id	SUL/+	sul1, sul3	TMP/+	dfrA12	ND	floR	ND	mdf(A), emr(B)	TET/+	tet(A), Tet (C)	ND		ND
C-03	Ec_170h	238	83	GEN/-; STR/+	aadA5, aph(3'')-Ib, aph(6)-Id	SUL/+	sul1, sul2	TMP/+	dfrA17	ND		ND	mdf(A), mph(A)	TET/+	tet(A)	ND		ND
C-05	Ec_278p	508	116	GEN/+; STR/+	aac(3)-Iia, aadA1, aadA5, aph(3')-Ia, aph(3'')-Ib, aph(6)-Id	SUL/+	sul1, sul2, sul3	TMP/+	dfrA14, dfrA17	ND	catA1, catA2, floR	ND	mdf(A)	TET/+	tet (B)	ND		ND
C-05	Ec_172h	360	123	GEN/+; STR/-	aac(3)-IIa, aadA5	SUL/+	sul1	TMP/+	dfrA17	ND		ND	mdf(A), mph(A)	TET/+	tet(A)	ND		ND
C-07	Ec_162p	220	55	GEN/+; STR/-	aac(3)-Iia, aadA1	SUL/+	sul3	TMP/+	dfrA14	ND	floR	ND	mdf(A)	TET/+	Tet (A)	ND		ND
C-08	Ec_166p	576	26	GEN/-; STR/+	aph(3'')-Ib, aph(6)-Id	SUL/+	sul2	TMP/+	dfrA14	ND	floR	ND	mdf(A)	TET/+	tet(A)	ND		ND
C-08	Ec_232h	284	110	GEN/+; STR/+	aac(3)-IId, aadA5, aph(3'')-Ib , aph(6)-Id	SUL/+	sul1, sul2	TMP/+	dfrA17	ND		ND	erm(B), mdf(A), mph(A	TET/+	tet(A)	ND		ND
C-09	Ec_168p	423	73	GEN/-; STR/-	aadA1	SUL/+	sul1	TMP/+	dfrA1	ND	catB3, floR	ND	mdf(A)	TET/+	Tet (A)	ND	AAR - 3	ND
C-09	Ec_179h	158	122	GEN/-; STR/+	aph(3'')-Ib, aph(6)-Id	SUL/+	sul2	TMP/+		ND	floR	ND	mdf(A)	TET/+	tet(A)	ND		ND
C-10	Ec_283p	281	119	GEN/-; STR/-	aph(3'')-Ib, aph(3')-Ia, aph(6)-Id	SUL/+	sul2, sul3	TMP/+	dfrA14	ND	floR	ND	mdf(A)	TET/+	tet(A)	ND		ND
C-11	Ec_53p	655	26	GEN/+; STR/+	aac(3)-Iid, aadA1, aadA2,aadA22,aadA24,aph(3')-Ia,aph(3'')-Ia	SUL/+	sul3	TMP/+	dfrA12, dfrA14	ND	cmlA1, floR	ND	lnu (F), mdf(A), mph(A)	TET/+	Tet (A)	ND	AAR - 2	ND
C-11	Ec_236h	142	147	GEN/-; STR/+		SUL/-		TMP/+		ND		ND	mdf(A)	TET/+	tet(A)	ND		ND
C-12	Ec_57p	361	87	GEN/+; STR/+	aadA22, aph(3')-Ia aph(6)-Id	SUL/+	sul3	TMP/+	dfrA14	ND	floR	ND	lnu(F), mdf(A)	TET/+	tet(A), tet (B)	ND	ARR-2	ND
C-13	Ec_292p	229	74	GEN/+; STR/+	aac(3)-Iid, aadA1, aadA2, aph(3'')-Ib, aph(6)-Id	SUL/+	sul3	TMP/+	dfrA12	ND	cmlA1, floR	ND	mdf(A), mef(B)	TET/+	tet (B), tet (M)	ND		ND
C-18	Ec_416p	165	115	GEN/-; STR/-		SUL/-		TMP/+	dfrA14	ND		ND	mdf(A)	TET/+	Tet (A)	ND		ND
C-18	Ec_480h	250	101	GEN/+; STR/+	aac(3)-IId , aph(3'')-Ib, aph(6)-Id	SUL/+		TMP/-		ND		ND	mdf(A)	TET/-		ND		ND
C-22	Ec_426p	321	94	GEN/+; STR/+	aac(3)-IId , aadA22, aadA2b, aph(3'')-Ib, aph(3')-Ia, aph(6)-Id	SUL/+	sul1, sul2, sul3	TMP/+	dfrA12	ND	floR	ND	mdf(A), mph(A)	TET/+	tet(A)	ND		ND
C-22	Ec_488h	286	109	GEN/-; STR/-	aadA1	SUL/+	sul1	TMP/+	dfrA1	ND		ND	mdf(A), mph(A)	TET/+	tet(A)	ND		ND
C-24	Ec_431p	604	57	GEN/+; STR/+	aadA5, aph(3'')-Ib, aph(6)-Id	SUL/+	sul1, sul2	TMP/+	dfrA17	ND	catA1	ND	mdf(A), mef(B), mph(A)	TET/+	Tet (A)	ND		ND
C-24	Ec_489h	587	78	GEN/+; STR/+	aac(3)-IId , aadA1, aadA2, aph(3'')-Ib, aph(3')-Ia , aph(6)-Id	SUL/+	sul3	TMP/+	dfrA12	ND	cmlA1 , floR	ND	mdf(A) , mef(B)	TET/-	tet(M)	ND		ND
C-26	Ec_434p	621	42	GEN/+; STR/+	aac(3)-Iid, aadA22, aph(3')-Ia	SUL/+	sul3	TMP/+	dfrA14	ND	floR	ND	lnu (F), mdf(A)	TET/-		ND	AAR - 2	ND
C-26	Ec_495h	239	101	GEN/-; STR/+	aph(3'')-Ib, aph(6)-Id	SUL/+	sul1, sul2	TMP/+	dfrA17	ND		ND	erm(B), mdf(A), mph(A	TET/+	tet(A)	ND		ND
D-13	Ec_297p	391	51	GEN/+; STR/+	aac(3)-Iid, aadA1 /aadA22/aadA24/ant(3'')-Ia, aadA2b	SUL/+	sul2, sul3	TMP/+	dfrA12	ND	cmlA1, floR	ND	lnu (F), lnu (G), mdf(A)	TET/+	Tet (A), tet (M), tet(X4)	ND		ND	fosA3
E-01	Ec_60p	541	46	GEN/+; STR/+	aac(3)-Iid, aac(3)-Via, aadA1, aadA2, aadA24, aph(3')-Ia, aph(3'')-Ib,aph(6)-Id	SUL/+	sul3	TMP/+	dfrA12	ND	cmlA1, floR	ND	mdf(A), mef(B), mph(A)	TET/+	Tet (A), tet (M)	ND		ND
E-01	Ec_84h	276	122	GEN/-; STR/-		SUL/-		TMP/-		ND		ND	mdf(A)	TET/-		ND		ND
E-03	Ec_63p	305	63	GEN/+; STR/+	aac(3)-Iid, aadA1, aadA2, aph(3')-Ia, aph(3'')-Ib, aph(6)-Id	SUL/+	sul3	TMP/+	dfrA12	ND	cmlA1	ND	mdf(A), mef(B)	TET/+	Tet (A)	ND		ND
E-03	Ec_89h	231	88	GEN/-; STR/-		SUL/-		TMP/-		ND		ND	mdf(A)	TET/-		ND		ND
E-04	Ec_67p	649	42	GEN/-; STR/+	aph(3'')-Ib, aph(6)-Id	SUL/+	sul1, sul2	TMP/+	dfrA17	ND		ND	mdf(A), mef(B), mph(A)	TET/+	tet (B)	ND		ND
E-04	Ec_93h	394	15	GEN/-; STR/+	aph(3'')-Ib, aph(6)-Id	SUL/+	sul2	TMP/-		ND	floR	ND	mdf(A)	TET/+	Tet (A)	ND		ND
E-05	Ec_255h	201	74	GEN/+; STR/+	aadA5, aph(3'')-Ib, aph(6)-Id	SUL/+	sul1, sul2	TMP/+	dfrA17	ND	catA1	ND	mdf(A), mph(A)	TET/+	tet(B)	ND		ND
E-08	Ec_98h	334	118	GEN/-; STR/+	aadA1, aadA2b, aph(3'')-Ib, aph(3')-IIa, aph(6)-Id	SUL/+	sul3	TMP/+	dfrA14, dfrA16	ND	cmlA1, floR	ND	mdf(A)	TET/+	tet (A)	ND		ND
E-13	Ec_80p	333	38	GEN/+; STR/+	aac(3)-Iid, aac(3)-Via, aadA1, aadA2, aadA24, aph(3')-Ia, aph(3'')-Ib, aph(6)-Id	SUL/+	sul3	TMP/+	dfrA12	ND	cmlA1, floR	ND	mdf(A), mef(B), mph(A)	TET/+	Tet (A)	ND		ND
E-13	Ec_271h	145	90	GEN/+; STR/-	aac(3)-IIa, aadA1	SUL/+	sul3	TMP/+	dfrA14	ND	floR	ND	mdf(A)	TET/+	tet(A)	ND		ND
E-14	Ec_81p	376	48	GEN/-; STR/-	aadA1, aadA2	SUL/+	sul2, sul3	TMP/+	dfrA12	ND	cmlA1, floR	ND	mdf(A)	TET/+	Tet (A), tet (M)	ND		ND
E-14	Ec_447p	252	60	GEN/-; STR/-	aadA1, aadA2	SUL/+	sul2	TMP/+	dfrA12	ND	cmlA1, floR	ND	mdf(A)	TET/+	Tet (A), tet (M)	ND		ND
E-14	Ec_498h	222	87	GEN/+; STR/-	aac(3)-IId , aadA1, aadA2, aph(3')-Ia	SUL/+	sul2, sul3	TMP/+	dfrA12	ND	cmlA1 , floR	ND	erm(B), mdf(A), mph(A	TET/+	tet(A),tet(M)	ND		ND
E-15	Ec_83p	298	114	GEN/-; STR/+	aadA1, aph(3')-Ia	SUL/-		TMP/+	dfrA14	ND	cmlA1, floR	ND	mdf(A)	TET/+	tet (A)	ND	ARR-2	ND
E-17	Ec_442p	279	111	GEN/+; STR/+	aac(3)-IIa, aadA1 , aph(3')-Ia	SUL/+	sul3	TMP/+	dfrA14	ND	catA2, floR	ND	lnu(F), mdf(A)	TET/+	tet(A)	ND		ND
E-20	Ec_452p	318	38	GEN/+; STR/+	aac(3)-Iid, aac(3)-Via, aadA1, aadA2, aadA24, aph(3')-Ia, aph(3'')-Ib, aph(6)-Id	SUL/+	sul3	TMP/+	dfrA12	ND	cmlA1, floR	ND	mdf(A), mef(B), mph(A)	TET/+	Tet (A)	ND		ND
E-20	Ec_500h	479	27	GEN/-; STR/-		SUL/-		TMP/-		ND		ND	mdf(A)	TET/-		ND		ND
E-21	Ec_457p	175	139	GEN/+; STR/+	aac(3)-IId , aadA1, aadA2, aph(3'')-Ib , aph(6)-Id	SUL/+	sul3	TMP/+	dfrA12	ND	cmlA1 , floR	ND	mdf(A) , mef(B)	TET/+	tet(B), tet(M)	ND		ND
E-21	Ec_503h	294	106	GEN/-; STR/+	aadA1 , aadA2b	SUL/+	sul3	TMP/+	dfrA16	ND	catA2, cmlA1	ND	mdf(A)	TET/+	tet(A)	ND		ND
E-24	Ec_511h	281	94	GEN/-; STR/+	aadA5, aph(3'')-Ib , aph(6)-Id	SUL/+	sul1, sul2	TMP/+	dfrA17	ND		ND	erm(B), mdf(A), mph(A	TET/+	tet(A)	ND		ND
E-26	Ec_467p	266	121	GEN/-; STR/+	aadA5, aph(3'')-Ib, aph(6)-Id	SUL/+	sul1, sul2	TMP/+	dfrA14 , dfrA17	ND		ND	erm(B), mdf(A), mph(A	TET/+	tet(A)	ND		ND
E-26	Ec_514h	292	43	GEN/-; STR/-	aadA2	SUL/+	sul1	TMP/+	dfrA12	ND		ND	mdf(A), mef(B), mph(A)	TET/-		ND		ND
E-27	Ec_472p	274	48	GEN/+; STR/-	aac(3)-Iid, aadA1, aadA2, aph(3')-Ia	SUL/+	sul3	TMP/+	dfrA12	ND	cmlA1, floR	ND	mdf(A)	TET/+	Tet (A), tet (M)	ND		ND
E-27	Ec_517h	311	51	GEN/-; STR/-		SUL/+	sul1, sul2	TMP/+	dfrA1	ND		ND	mdf(A)	TET/+	tet(A)	ND		ND
E-28	Ec_519h	821	40	GEN/-; STR/-		SUL/-		TMP/-		ND		ND	mdf(A)	TET/-		ND		ND
+: resistance phenotype
-; Susceptible phenotype
GEN, gentamycin;
TMP, trimethoprim;
TET, tetracycline;
STR, streptomycin;
SUL, sulfonamides;
ND: none detected (the antimicrobials were not tested)
