# Supplementary material for: Genetic Comparison of ESBL-Producing Escherichia coli from Workers and Pigs at Vietnamese Pig Farms
Source: Antibiotics (Basel). 2021 Sep 25;10(10):1165. doi: 10.3390/antibiotics10101165 (PMC8532784; doi:10.3390/antibiotics10101165)
Supplement: Supplementary file 1 [file antibiotics-10-01165-s001.zip › S4_Table.xlsx]

## Sheet: Sheet1
S4 Table: Matrix of main SNPs of ESBL producing E. coli isolated from pigs and farm-workers
	Ec116_S28_L001_R1_001.sorted/1-16527	Ec123_S1_L001_R1_001.sorted/1-16527	Ec129_S10_L001_R1_001.sorted/1-16527	Ec130_S9_L001_R1_001.sorted/1-16527	Ec131_S38_L001_R1_001.sorted/1-16527	Ec155_S17_L001_R1_001.sorted/1-16527	Ec162_S2_L001_R1_001.sorted/1-16527	Ec166_S26_L001_R1_001.sorted/1-16527	Ec168_S3_L001_R1_001.sorted/1-16527	Ec170_S17_L001_R1_001.sorted/1-16527	Ec172_S13_L001_R1_001.sorted/1-16527	Ec179_S19_L001_R1_001.sorted/1-16527	Ec1_S36_L001_R1_001.sorted/1-16527	Ec219_S23_L001_R1_001.sorted/1-16527	Ec21_S33_L001_R1_001.sorted/1-16527	Ec224_S24_L001_R1_001.sorted/1-16527	Ec228_S30_L001_R1_001.sorted/1-16527	Ec230_S29_L001_R1_001.sorted/1-16527	Ec232_S20_L001_R1_001.sorted/1-16527	Ec236_S32_L001_R1_001.sorted/1-16527	Ec255_S22_L001_R1_001.sorted/1-16527	Ec271_S4_L001_R1_001.sorted/1-16527	Ec274_S35_L001_R1_001.sorted/1-16527	Ec278_S4_L001_R1_001.sorted/1-16527	Ec283_S14_L001_R1_001.sorted/1-16527	Ec292_S5_L001_R1_001.sorted/1-16527	Ec297_S6_L001_R1_001.sorted/1-16527	Ec309_S7_L001_R1_001.sorted/1-16527	Ec314_S20_L001_R1_001.sorted/1-16527	Ec335_S18_L001_R1_001.sorted/1-16527	Ec340_S31_L001_R1_001.sorted/1-16527	Ec361_S9_L001_R1_001.sorted/1-16527	Ec381_S18_L001_R1_001.sorted/1-16527	Ec388_S10_L001_R1_001.sorted/1-16527	Ec3_S25_L001_R1_001.sorted/1-16527	Ec400_S11_L001_R1_001.sorted/1-16527	Ec405_S12_L001_R1_001.sorted/1-16527	Ec410_S21_L001_R1_001.sorted/1-16527	Ec416_S13_L001_R1_001.sorted/1-16527	Ec426_S39_L001_R1_001.sorted/1-16527	Ec431_S14_L001_R1_001.sorted/1-16527	Ec434_S15_L001_R1_001.sorted/1-16527	Ec442_S10_L001_R1_001.sorted/1-16527	Ec447_S16_L001_R1_001.sorted/1-16527	Ec452_S17_L001_R1_001.sorted/1-16527	Ec457_S16_L001_R1_001.sorted/1-16527	Ec467_S9_L001_R1_001.sorted/1-16527	Ec472_S18_L001_R1_001.sorted/1-16527	Ec480_S28_L001_R1_001.sorted/1-16527
Ec116_S28_L001_R1_001.sorted/1-16527	0	1457	1452	1385	1954	1603	875	2030	1584	885	3371	1914	1596	3711	1347	897	3398	933	1442	1553	3605	961	916	1324	2160	949	1244	1416	1392	3404	914	1272	1057	929	867	915	1391	873	1320	1438	1495	983	922	866	1953	947	1284	1017	1321
Ec123_S1_L001_R1_001.sorted/1-16527	1457	0	863	764	1742	968	1421	1995	1003	1403	3153	1670	963	3516	739	1445	3164	1442	919	1062	3383	1466	1414	743	2168	1416	1354	798	798	3196	1483	672	1465	1447	1420	1456	751	1425	684	807	801	1483	1428	1419	1741	1414	726	1488	714
Ec129_S10_L001_R1_001.sorted/1-16527	1452	863	0	843	1754	1029	1428	1981	1055	1404	3166	1720	1053	3522	825	1430	3172	1451	963	1019	3404	1481	1426	780	2203	1433	1399	870	879	3216	1475	736	1505	1468	1440	1451	816	1430	785	889	873	1512	1456	1439	1753	1431	774	1515	778
Ec130_S9_L001_R1_001.sorted/1-16527	1385	764	843	0	1697	948	1355	1919	957	1358	3090	1665	935	3457	580	1355	3120	1361	776	1015	3338	1425	1375	666	2114	1367	1315	638	636	3140	1427	543	1452	1397	1348	1374	575	1359	518	672	772	1442	1376	1347	1696	1365	585	1448	589
Ec131_S38_L001_R1_001.sorted/1-16527	1954	1742	1754	1697	0	1876	1945	2376	1795	1961	3459	743	1852	3809	1611	1973	3473	1955	1761	1780	3719	1918	1957	1620	2479	1937	1926	1720	1646	3492	1978	1582	2017	1967	1949	1960	1683	1951	1661	1761	1716	1993	1965	1948	1	1935	1606	2046	1604
Ec155_S17_L001_R1_001.sorted/1-16527	1603	968	1029	948	1876	0	1571	2049	1198	1563	3257	1822	1003	3596	909	1587	3268	1583	1110	1243	3473	1614	1599	951	2226	1579	1520	901	961	3298	1613	894	1663	1602	1558	1611	925	1575	875	1003	870	1646	1585	1557	1875	1577	944	1663	922
Ec162_S2_L001_R1_001.sorted/1-16527	875	1421	1428	1355	1945	1571	0	1958	1542	910	3316	1921	1553	3645	1313	900	3356	882	1399	1532	3573	974	908	1285	2172	865	1183	1400	1356	3368	879	1238	1036	958	878	913	1368	24	1285	1417	1427	965	937	877	1944	863	1252	970	1290
Ec166_S26_L001_R1_001.sorted/1-16527	2030	1995	1981	1919	2376	2049	1958	0	2091	2043	3573	2371	2110	3929	1889	1912	3617	2024	1977	2091	3823	2007	2021	1878	1862	2035	2095	1908	1923	3611	2052	1810	2143	1997	1965	1974	1920	1966	1892	1980	2011	2029	1976	1964	2375	2033	1845	2057	1851
Ec168_S3_L001_R1_001.sorted/1-16527	1584	1003	1055	957	1795	1198	1542	2091	0	1540	3254	1729	998	3599	920	1535	3290	1525	1111	1150	3485	1571	1550	905	2297	1528	1507	1021	922	3304	1601	919	1616	1569	1543	1565	958	1546	964	1019	1025	1612	1551	1542	1794	1526	896	1627	882
Ec170_S17_L001_R1_001.sorted/1-16527	885	1403	1404	1358	1961	1563	910	2043	1540	0	3400	1915	1591	3718	1308	995	3403	922	1395	1511	3634	1014	915	1290	2212	857	1218	1381	1353	3409	925	1231	969	982	923	997	1346	908	1283	1426	1447	1002	975	922	1960	855	1255	1007	1284
Ec172_S13_L001_R1_001.sorted/1-16527	3371	3153	3166	3090	3459	3257	3316	3573	3254	3400	0	3440	3236	3563	3035	3344	2591	3369	2963	3286	3514	3329	3375	3008	3656	3398	3363	3114	3075	1217	3380	2940	3440	3376	3325	3367	3089	3316	3058	3071	3196	3368	3356	3324	3458	3396	2971	3400	2973
Ec179_S19_L001_R1_001.sorted/1-16527	1914	1670	1720	1665	743	1822	1921	2371	1729	1915	3440	0	1821	3806	1581	1928	3449	1936	1674	1727	3699	1882	1920	1534	2484	1909	1877	1659	1595	3472	1959	1518	1977	1949	1918	1944	1634	1927	1613	1709	1660	1965	1947	1917	742	1907	1507	2011	1487
Ec1_S36_L001_R1_001.sorted/1-16527	1596	963	1053	935	1852	1003	1553	2110	998	1591	3236	1821	0	3606	927	1563	3261	1577	1144	1216	3480	1602	1593	976	2278	1561	1525	950	978	3284	1612	917	1618	1598	1582	1587	912	1557	877	965	1010	1628	1585	1581	1851	1559	965	1652	957
Ec219_S23_L001_R1_001.sorted/1-16527	3711	3516	3522	3457	3809	3596	3645	3929	3599	3718	3563	3806	3606	0	3370	3699	3546	3708	3357	3627	3635	3627	3709	3369	4046	3721	3686	3463	3395	3567	3751	3316	3772	3722	3678	3694	3439	3649	3414	3475	3548	3713	3712	3677	3808	3719	3339	3742	3365
Ec21_S33_L001_R1_001.sorted/1-16527	1347	739	825	580	1611	909	1313	1889	920	1308	3035	1581	927	3370	0	1330	3073	1332	712	989	3261	1364	1315	613	2084	1313	1299	403	154	3086	1377	480	1398	1359	1306	1332	326	1317	444	645	762	1392	1338	1305	1610	1311	534	1396	554
Ec224_S24_L001_R1_001.sorted/1-16527	897	1445	1430	1355	1973	1587	900	1912	1535	995	3344	1928	1563	3699	1330	0	3384	909	1418	1526	3574	1071	970	1302	2202	956	1268	1410	1372	3413	934	1226	1066	886	786	932	1379	906	1292	1425	1447	1022	877	785	1972	954	1254	1029	1274
Ec228_S30_L001_R1_001.sorted/1-16527	3398	3164	3172	3120	3473	3268	3356	3617	3290	3403	2591	3449	3261	3546	3073	3384	0	3396	2967	3289	3611	3359	3405	3045	3699	3422	3387	3140	3114	2605	3440	2986	3467	3427	3363	3379	3113	3362	3080	3093	3186	3429	3401	3362	3472	3420	3019	3442	3032
Ec230_S29_L001_R1_001.sorted/1-16527	933	1442	1451	1361	1955	1583	882	2024	1525	922	3369	1936	1577	3708	1332	909	3396	0	1407	1523	3601	1066	887	1311	2221	902	1218	1398	1378	3394	922	1255	1051	982	872	893	1369	886	1291	1411	1446	985	975	871	1954	900	1267	1012	1282
Ec232_S20_L001_R1_001.sorted/1-16527	1442	919	963	776	1761	1110	1399	1977	1111	1395	2963	1674	1144	3357	712	1418	2967	1407	0	1179	3259	1456	1428	481	2171	1395	1400	805	700	3032	1451	506	1491	1451	1386	1438	742	1410	662	797	961	1430	1426	1385	1760	1393	489	1480	533
Ec236_S32_L001_R1_001.sorted/1-16527	1553	1062	1019	1015	1780	1243	1532	2091	1150	1511	3286	1727	1216	3627	989	1526	3289	1523	1179	0	3519	1568	1522	1004	2308	1527	1445	1040	1030	3346	1575	968	1607	1553	1525	1557	1025	1538	993	1089	1125	1573	1536	1524	1779	1525	1008	1618	990
Ec255_S22_L001_R1_001.sorted/1-16527	3605	3383	3404	3338	3719	3473	3573	3823	3485	3634	3514	3699	3480	3635	3261	3574	3611	3601	3259	3519	0	3540	3616	3273	3919	3621	3583	3362	3305	3566	3619	3190	3662	3597	3555	3591	3317	3575	3290	3340	3415	3632	3575	3554	3718	3619	3213	3648	3234
Ec271_S4_L001_R1_001.sorted/1-16527	961	1466	1481	1425	1918	1614	974	2007	1571	1014	3329	1882	1602	3627	1364	1071	3359	1066	1456	1568	3540	0	1017	1335	2184	1039	1287	1458	1398	3347	1054	1277	1123	1020	962	1084	1419	982	1364	1494	1468	1068	1001	961	1917	1037	1301	1087	1333
Ec274_S35_L001_R1_001.sorted/1-16527	916	1414	1426	1375	1957	1599	908	2021	1550	915	3375	1920	1593	3709	1315	970	3405	887	1428	1522	3616	1017	0	1299	2238	952	1238	1398	1356	3423	980	1242	1078	961	948	899	1357	908	1293	1439	1444	969	952	947	1956	950	1264	984	1291
Ec278_S4_L001_R1_001.sorted/1-16527	1324	743	780	666	1620	951	1285	1878	905	1290	3008	1534	976	3369	613	1302	3045	1311	481	1004	3273	1335	1299	0	2072	1298	1215	687	607	3046	1347	430	1385	1341	1286	1322	626	1287	549	719	804	1328	1320	1285	1619	1296	419	1384	429
Ec283_S14_L001_R1_001.sorted/1-16527	2160	2168	2203	2114	2479	2226	2172	1862	2297	2212	3656	2484	2278	4046	2084	2202	3699	2221	2171	2308	3919	2184	2238	2072	0	2215	2251	2103	2116	3680	2216	2017	2314	2220	2155	2222	2124	2170	2107	2198	2222	2256	2203	2154	2478	2213	2050	2278	2052
Ec292_S5_L001_R1_001.sorted/1-16527	949	1416	1433	1367	1937	1579	865	2035	1528	857	3398	1909	1561	3721	1313	956	3422	902	1395	1527	3621	1039	952	1298	2215	0	1147	1386	1358	3421	940	1236	1047	1009	954	982	1344	871	1281	1417	1435	986	988	953	1936	6	1252	1002	1278
Ec297_S6_L001_R1_001.sorted/1-16527	1244	1354	1399	1315	1926	1520	1183	2095	1507	1218	3363	1877	1525	3686	1299	1268	3387	1218	1400	1445	3583	1287	1238	1215	2251	1147	0	1343	1331	3402	1216	1223	1253	1261	1204	1272	1320	1181	1243	1367	1443	1238	1252	1203	1925	1145	1238	1270	1238
Ec309_S7_L001_R1_001.sorted/1-16527	1416	798	870	638	1720	901	1400	1908	1021	1381	3114	1659	950	3463	403	1410	3140	1398	805	1040	3362	1458	1398	687	2103	1386	1343	0	468	3162	1464	566	1466	1442	1387	1401	293	1400	481	630	847	1486	1425	1386	1719	1384	618	1477	620
Ec314_S20_L001_R1_001.sorted/1-16527	1392	798	879	636	1646	961	1356	1923	922	1353	3075	1595	978	3395	154	1372	3114	1378	700	1030	3305	1398	1356	607	2116	1358	1331	468	0	3124	1424	535	1445	1400	1353	1379	397	1358	507	687	833	1437	1373	1352	1645	1356	540	1431	558
Ec335_S18_L001_R1_001.sorted/1-16527	3404	3196	3216	3140	3492	3298	3368	3611	3304	3409	1217	3472	3284	3567	3086	3413	2605	3394	3032	3346	3566	3347	3423	3046	3680	3421	3402	3162	3124	0	3439	2998	3485	3432	3376	3418	3143	3368	3115	3113	3246	3411	3408	3375	3491	3419	3027	3450	3047
Ec340_S31_L001_R1_001.sorted/1-16527	914	1483	1475	1427	1978	1613	879	2052	1601	925	3380	1959	1612	3751	1377	934	3440	922	1451	1575	3619	1054	980	1347	2216	940	1216	1464	1424	3439	0	1298	1051	938	885	925	1424	875	1360	1479	1493	1011	917	884	1977	938	1316	1044	1337
Ec361_S9_L001_R1_001.sorted/1-16527	1272	672	736	543	1582	894	1238	1810	919	1231	2940	1518	917	3316	480	1226	2986	1255	506	968	3190	1277	1242	430	2017	1236	1223	566	535	2998	1298	0	1306	1276	1231	1267	503	1242	439	593	723	1300	1251	1230	1581	1234	181	1297	269
Ec381_S18_L001_R1_001.sorted/1-16527	1057	1465	1505	1452	2017	1663	1036	2143	1616	969	3440	1977	1618	3772	1398	1066	3467	1051	1491	1607	3662	1123	1078	1385	2314	1047	1253	1466	1445	3485	1051	1306	0	1107	1042	1162	1443	1030	1411	1501	1556	1076	1086	1041	2016	1045	1338	1117	1353
Ec388_S10_L001_R1_001.sorted/1-16527	929	1447	1468	1397	1967	1602	958	1997	1569	982	3376	1949	1598	3722	1359	886	3427	982	1451	1553	3597	1020	961	1341	2220	1009	1261	1442	1400	3432	938	1276	1107	0	871	881	1399	960	1333	1455	1479	1043	105	870	1966	1007	1304	1070	1326
Ec3_S25_L001_R1_001.sorted/1-16527	867	1420	1440	1348	1949	1558	878	1965	1543	923	3325	1918	1582	3678	1306	786	3363	872	1386	1525	3555	962	948	1286	2155	954	1204	1387	1353	3376	885	1231	1042	871	0	895	1353	876	1288	1427	1416	1022	848	5	1948	952	1247	1039	1264
Ec400_S11_L001_R1_001.sorted/1-16527	915	1456	1451	1374	1960	1611	913	1974	1565	997	3367	1944	1587	3694	1332	932	3379	893	1438	1557	3591	1084	899	1322	2222	982	1272	1401	1379	3418	925	1267	1162	881	895	0	1375	909	1322	1450	1460	1025	900	894	1959	980	1285	1048	1312
Ec405_S12_L001_R1_001.sorted/1-16527	1391	751	816	575	1683	925	1368	1920	958	1346	3089	1634	912	3439	326	1379	3113	1369	742	1025	3317	1419	1357	626	2124	1344	1320	293	397	3143	1424	503	1443	1399	1353	1375	0	1368	422	591	766	1452	1382	1352	1682	1342	551	1451	567
Ec410_S21_L001_R1_001.sorted/1-16527	873	1425	1430	1359	1951	1575	24	1966	1546	908	3316	1927	1557	3649	1317	906	3362	886	1410	1538	3575	982	908	1287	2170	871	1181	1400	1358	3368	875	1242	1030	960	876	909	1368	0	1289	1421	1429	963	937	875	1950	869	1254	972	1291
Ec416_S13_L001_R1_001.sorted/1-16527	1320	684	785	518	1661	875	1285	1892	964	1283	3058	1613	877	3414	444	1292	3080	1291	662	993	3290	1364	1293	549	2107	1281	1243	481	507	3115	1360	439	1411	1333	1288	1322	422	1289	0	462	744	1398	1316	1287	1660	1279	489	1384	489
Ec426_S39_L001_R1_001.sorted/1-16527	1438	807	889	672	1761	1003	1417	1980	1019	1426	3071	1709	965	3475	645	1425	3093	1411	797	1089	3340	1494	1439	719	2198	1417	1367	630	687	3113	1479	593	1501	1455	1427	1450	591	1421	462	0	884	1501	1434	1426	1760	1415	640	1506	630
Ec431_S14_L001_R1_001.sorted/1-16527	1495	801	873	772	1716	870	1427	2011	1025	1447	3196	1660	1010	3548	762	1447	3186	1446	961	1125	3415	1468	1444	804	2222	1435	1443	847	833	3246	1493	723	1556	1479	1416	1460	766	1429	744	884	0	1528	1460	1415	1715	1433	775	1535	781
Ec434_S15_L001_R1_001.sorted/1-16527	983	1483	1512	1442	1993	1646	965	2029	1612	1002	3368	1965	1628	3713	1392	1022	3429	985	1430	1573	3632	1068	969	1328	2256	986	1238	1486	1437	3411	1011	1300	1076	1043	1022	1025	1452	963	1398	1501	1528	0	1038	1021	1992	984	1326	310	1332
Ec442_S10_L001_R1_001.sorted/1-16527	922	1428	1456	1376	1965	1585	937	1976	1551	975	3356	1947	1585	3712	1338	877	3401	975	1426	1536	3575	1001	952	1320	2203	988	1252	1425	1373	3408	917	1251	1086	105	848	900	1382	937	1316	1434	1460	1038	0	847	1964	986	1283	1057	1301
Ec447_S16_L001_R1_001.sorted/1-16527	866	1419	1439	1347	1948	1557	877	1964	1542	922	3324	1917	1581	3677	1305	785	3362	871	1385	1524	3554	961	947	1285	2154	953	1203	1386	1352	3375	884	1230	1041	870	5	894	1352	875	1287	1426	1415	1021	847	0	1947	951	1246	1038	1263
Ec452_S17_L001_R1_001.sorted/1-16527	1953	1741	1753	1696	1	1875	1944	2375	1794	1960	3458	742	1851	3808	1610	1972	3472	1954	1760	1779	3718	1917	1956	1619	2478	1936	1925	1719	1645	3491	1977	1581	2016	1966	1948	1959	1682	1950	1660	1760	1715	1992	1964	1947	0	1934	1605	2045	1603
Ec457_S16_L001_R1_001.sorted/1-16527	947	1414	1431	1365	1935	1577	863	2033	1526	855	3396	1907	1559	3719	1311	954	3420	900	1393	1525	3619	1037	950	1296	2213	6	1145	1384	1356	3419	938	1234	1045	1007	952	980	1342	869	1279	1415	1433	984	986	951	1934	0	1250	1000	1276
Ec467_S9_L001_R1_001.sorted/1-16527	1284	726	774	585	1606	944	1252	1845	896	1255	2971	1507	965	3339	534	1254	3019	1267	489	1008	3213	1301	1264	419	2050	1252	1238	618	540	3027	1316	181	1338	1304	1247	1285	551	1254	489	640	775	1326	1283	1246	1605	1250	0	1323	259
Ec472_S18_L001_R1_001.sorted/1-16527	1017	1488	1515	1448	2046	1663	970	2057	1627	1007	3400	2011	1652	3742	1396	1029	3442	1012	1480	1618	3648	1087	984	1384	2278	1002	1270	1477	1431	3450	1044	1297	1117	1070	1039	1048	1451	972	1384	1506	1535	310	1057	1038	2045	1000	1323	0	1333
Ec480_S28_L001_R1_001.sorted/1-16527	1321	714	778	589	1604	922	1290	1851	882	1284	2973	1487	957	3365	554	1274	3032	1282	533	990	3234	1333	1291	429	2052	1278	1238	620	558	3047	1337	269	1353	1326	1264	1312	567	1291	489	630	781	1332	1301	1263	1603	1276	259	1333	0
Ec488_S5_L001_R1_001.sorted/1-16527	1585	1053	1060	1060	1791	1258	1551	2103	980	1546	3267	1782	1080	3586	996	1540	3279	1545	1188	1154	3465	1579	1546	1026	2286	1538	1491	1113	1032	3319	1589	982	1623	1561	1536	1586	1058	1561	1062	1137	1098	1590	1544	1535	1790	1536	1018	1616	1006
Ec489_S34_L001_R1_001.sorted/1-16527	1303	738	802	612	1612	962	1256	1861	920	1272	2988	1493	981	3366	580	1242	3042	1258	565	1016	3246	1319	1271	433	2062	1254	1224	648	584	3056	1325	305	1343	1310	1236	1240	595	1257	521	644	809	1322	1285	1235	1611	1252	295	1339	160
Ec495_S3_L001_R1_001.sorted/1-16527	3601	3379	3400	3334	3715	3469	3569	3819	3481	3630	3510	3695	3476	3631	3257	3570	3611	3597	3255	3515	10	3536	3612	3269	3915	3617	3579	3358	3301	3566	3615	3186	3658	3593	3551	3587	3313	3571	3286	3336	3411	3628	3571	3550	3714	3615	3209	3644	3230
Ec498_S6_L001_R1_001.sorted/1-16527	1377	781	826	654	1678	989	1334	1920	1041	1348	3000	1622	1030	3364	583	1351	3042	1363	492	1078	3261	1390	1360	343	2117	1347	1299	669	625	3051	1402	390	1435	1389	1345	1374	608	1337	513	698	848	1374	1368	1344	1677	1345	419	1420	424
Ec500_S3_L001_R1_001.sorted/1-16527	956	1431	1443	1353	1979	1565	901	1971	1551	957	3354	1953	1544	3702	1323	905	3396	932	1432	1548	3573	957	915	1303	2217	962	1233	1384	1366	3411	943	1242	1112	959	834	892	1351	905	1320	1449	1435	1004	940	833	1978	960	1262	1023	1294
Ec503_S8_L001_R1_001.sorted/1-16527	934	1458	1489	1424	1998	1611	918	2031	1598	920	3380	1975	1641	3717	1380	913	3426	933	1457	1586	3612	1018	931	1346	2181	924	1267	1447	1415	3424	852	1299	1089	834	906	881	1402	924	1342	1466	1500	999	833	905	1997	922	1313	1032	1331
Ec511_S11_L001_R1_001.sorted/1-16527	3346	3109	3124	3051	3417	3217	3305	3574	3231	3346	2532	3423	3197	3518	2998	3345	2330	3348	2848	3252	3532	3321	3349	2975	3643	3365	3303	3078	3042	2655	3388	2923	3408	3360	3297	3346	3057	3309	3016	3082	3143	3387	3343	3296	3416	3363	2956	3407	2967
Ec514_S19_L001_R1_001.sorted/1-16527	3336	3110	3112	3059	3422	3216	3296	3543	3233	3334	2548	3408	3200	3517	3000	3314	2331	3334	2929	3238	3464	3299	3342	2993	3632	3353	3300	3071	3040	2639	3370	2930	3390	3346	3291	3324	3046	3298	3024	3063	3143	3367	3328	3290	3421	3351	2964	3387	2967
Ec517_S19_L001_R1_001.sorted/1-16527	874	1426	1431	1360	1952	1576	25	1967	1547	909	3317	1928	1558	3650	1318	907	3363	889	1411	1539	3576	983	909	1288	2171	874	1184	1401	1359	3369	878	1243	1033	961	879	912	1369	3	1290	1422	1430	964	938	878	1951	872	1255	973	1292
Ec519_S20_L001_R1_001.sorted/1-16527	3399	3193	3178	3129	3493	3259	3366	3608	3306	3397	2834	3447	3262	3626	3075	3379	2859	3414	2980	3311	3660	3338	3412	3041	3730	3395	3391	3140	3116	2855	3441	2971	3464	3416	3384	3396	3119	3372	3088	3107	3213	3413	3398	3383	3492	3393	3002	3436	3022
Ec53_S21_L001_R1_001.sorted/1-16527	2108	1877	1877	1851	1478	1880	2073	2381	1933	2104	3587	1481	1993	3914	1772	2094	3595	2127	1867	1913	3829	2081	2126	1747	2532	2088	2066	1786	1797	3625	2150	1714	2135	2108	2090	2075	1794	2075	1791	1882	1884	2122	2100	2089	1477	2086	1724	2164	1742
Ec57_S7_L001_R1_001.sorted/1-16527	1529	852	927	817	1821	401	1491	2062	1096	1497	3236	1763	904	3577	823	1513	3240	1520	1021	1138	3451	1541	1514	853	2267	1494	1447	856	894	3275	1547	777	1578	1529	1483	1540	796	1491	759	862	722	1572	1508	1482	1820	1492	819	1591	803
Ec60_S22_L001_R1_001.sorted/1-16527	1955	1743	1755	1698	3	1877	1946	2377	1796	1962	3460	744	1853	3810	1612	1974	3474	1956	1762	1781	3720	1919	1958	1621	2480	1938	1927	1721	1647	3493	1979	1583	2018	1968	1950	1961	1684	1952	1662	1762	1717	1994	1966	1949	2	1936	1607	2047	1605
Ec63_S23_L001_R1_001.sorted/1-16527	1954	1742	1754	1697	2	1876	1945	2376	1795	1961	3459	743	1852	3809	1611	1973	3473	1955	1761	1780	3719	1918	1957	1620	2479	1937	1926	1720	1646	3492	1978	1582	2017	1967	1949	1960	1683	1951	1661	1761	1716	1993	1965	1948	1	1935	1606	2046	1604
Ec67_S24_L001_R1_001.sorted/1-16527	1316	734	793	597	1619	944	1269	1852	942	1277	2977	1536	982	3357	537	1292	3013	1287	313	1002	3236	1324	1291	295	2072	1271	1237	635	536	3019	1334	285	1370	1328	1272	1311	562	1280	479	648	793	1306	1303	1271	1618	1269	276	1356	342
Ec6_S36_L001_R1_001.sorted/1-16527	1544	884	954	854	1828	317	1501	2053	1101	1514	3225	1769	892	3570	852	1534	3239	1529	1041	1159	3442	1559	1534	884	2252	1505	1475	843	911	3272	1560	801	1593	1547	1506	1551	823	1503	795	907	762	1593	1527	1505	1827	1503	847	1604	835
Ec7_S29_L001_R1_001.sorted/1-16527	1020	1491	1518	1451	2049	1666	973	2058	1630	1010	3401	2012	1655	3745	1399	1032	3445	1015	1481	1621	3649	1090	987	1385	2281	1005	1271	1480	1432	3451	1047	1300	1120	1073	1042	1051	1454	975	1387	1507	1538	313	1058	1041	2048	1003	1326	15	1336
Ec80_S25_L001_R1_001.sorted/1-16527	1955	1743	1755	1698	3	1877	1946	2377	1796	1962	3460	744	1853	3810	1612	1974	3474	1956	1762	1781	3720	1919	1958	1621	2480	1938	1927	1721	1647	3493	1979	1583	2018	1968	1950	1961	1684	1952	1662	1762	1717	1994	1966	1949	2	1936	1607	2047	1605
Ec81_S26_L001_R1_001.sorted/1-16527	1057	1474	1496	1422	2033	1637	1013	2041	1568	1043	3381	1990	1622	3728	1368	1059	3425	1044	1452	1602	3631	1128	1028	1344	2287	1034	1288	1441	1401	3425	1087	1263	1164	1096	1071	1080	1415	1017	1354	1454	1507	386	1075	1070	2032	1032	1301	116	1303
Ec83_S12_L001_R1_001.sorted/1-16527	1392	762	833	304	1709	916	1381	1937	954	1364	3093	1690	929	3457	578	1375	3133	1379	745	1043	3348	1429	1384	625	2134	1387	1306	642	639	3148	1434	565	1469	1406	1358	1383	574	1383	504	678	802	1387	1375	1357	1708	1385	610	1465	596
Ec84_S15_L001_R1_001.sorted/1-16527	1359	720	787	257	1688	904	1341	1914	926	1336	3070	1650	888	3432	543	1335	3100	1347	754	1017	3320	1401	1354	636	2105	1354	1293	576	600	3123	1403	513	1426	1370	1328	1347	541	1347	469	636	764	1424	1351	1327	1687	1352	558	1416	548
Ec89_S2_L001_R1_001.sorted/1-16527	956	1431	1443	1353	1979	1565	901	1971	1551	957	3354	1953	1544	3702	1323	905	3396	932	1432	1548	3573	957	915	1303	2217	962	1233	1384	1366	3411	943	1242	1112	959	834	892	1351	905	1320	1449	1435	1004	940	833	1978	960	1262	1023	1294
Ec93_S27_L001_R1_001.sorted/1-16527	466	1486	1496	1432	1963	1625	944	2061	1609	928	3379	1935	1628	3713	1376	969	3426	928	1464	1580	3618	1023	936	1345	2217	975	1259	1459	1415	3431	958	1293	1099	992	937	970	1424	942	1345	1469	1512	1021	971	936	1962	973	1313	1051	1345
Ec98_S25_L001_R1_001.sorted/1-16527	1541	976	996	790	1833	1179	1505	2114	1144	1475	3236	1824	1146	3580	891	1512	3272	1500	1095	1061	3489	1555	1511	918	2310	1508	1466	930	937	3283	1537	896	1569	1519	1490	1524	901	1507	825	932	1039	1590	1506	1489	1832	1506	939	1594	921
Ec9_S37_L001_R1_001.sorted/1-16527	1426	810	882	650	1730	913	1411	1919	1032	1393	3126	1669	961	3477	415	1421	3152	1408	817	1052	3372	1470	1409	699	2115	1398	1355	42	480	3172	1474	578	1477	1453	1398	1412	305	1411	493	642	859	1496	1436	1397	1729	1396	630	1487	632
reference/1-16527	1180	594	654	467	1491	783	1140	1723	840	1143	2852	1446	842	3222	354	1142	2895	1157	404	892	3103	1185	1162	329	1930	1144	1132	486	406	2905	1204	164	1236	1186	1145	1185	417	1144	329	519	643	1221	1161	1144	1490	1142	222	1217	258
min: 0 max: 4046
[truncated: 26 more columns]
