# Supplementary material for: Genetic Comparison of ESBL-Producing Escherichia coli from Workers and Pigs at Vietnamese Pig Farms
Source: Antibiotics (Basel). 2021 Sep 25;10(10):1165. doi: 10.3390/antibiotics10101165 (PMC8532784; doi:10.3390/antibiotics10101165)
Supplement: Supplementary file 1 [file antibiotics-10-01165-s001.zip › S5_Table.xlsx]

## Sheet: metal and detergent location 
S5 Table: Metal and detergent resistance genes of ESBL producing E. coli isoalted from pigs and farm - workers
ID farms	ID strains	Sample sources				Detergent resistance genes	Detergent resistance	Tellurite	Copper resistance genes	zinc	Cobalt, zinc, cadmium	Magnesium and cobalt efflux protein CorC	Merculy	chromium	Arsenic	location
A-01	Ec_1	Swine	185		185			tehA_NC_000913.3/telluECs2035_EU901290.1	CopC/CopD/CopG/CutA, CutC, CutE/CutF/ScsB/ ScsC/ScsD	Sensor protein of zinc sigma	ZitB, CusS/CusR	CorC	mecuric ion reductase		Arsenical resistance operon repressor	Chromosome
A-02	Ec_3	Swine	290		290			tehA_NC_000913.3/telluECs2035_EU901290.1	CopC/CopD/CopG/CutA, CutC, CutE/CutF/ScsB/ ScsC/ScsD	Sensor protein of zinc sigma	ZitB, CusS/CusR	CorC	mecuric ion reductase		Arsenical resistance operon repressor	Chromosome
A-03	Ec_6	Swine	46		46			tehA_NC_000913.3/telluECs2035_EU901290.1	CopC/CopD/CutA/CutC/ CutE/CutF	Sensor protein of zinc sigma	ZitB,CusA/CusC/CusF/ CusS/CusR/CzcA	CorC	mecuric ion reductase;		Arsenical resistance operon repressor	Chromosome
A-04	Ec_7	Swine	192					tehA_NC_000913.3	CopC/CopD/CutA/CutC/ CutE/CutF	Sensor protein of zinc sigma	ZitB,CusA/CusC/CusF/ CusS/CusR/CzcA	CorC	mecuric ion reductase;/MerE/MerC/MerT		Arsenical resistance operon repressor	Plasmid (MerC/MerE/MerT)
A-07	Ec_9	Swine	33		33			tehA_NC_000913.3/telluECs2035_EU901290.1	CopC/CopD/CopG/CutA, CutC, CutE/CutF/ScsB/ ScsC/ScsD	Sensor protein of zinc sigma	ZitB, CusS/CusR	CorC	mecuric ion reductase		Arsenical resistance operon repressor	Chromosome
A-10	Ec_21	Swine	30		30			tehA_NC_000913.3/telluECs2035_EU901290.1	CopC/CopD/CutA/CutC/ CutE/CutF	Sensor protein of zinc sigma	ZitB,CusA/CusC/CusF/ CusS/CusR/CzcA	CorC	mecuric ion reductase;/MerE/MerC/MerT		Arsenical resistance operon repressor	Plasmid (MerC/MerE/MerT
A-10	Ec_219	Human	y		y	y	qacEdelta_NG_048042.1	tehA_NC_000913.3/telluECs2035_EU901290.1	CopC/CopD/CopG/CutA, CutC, CutE/CutF/ScsB/ ScsC/ScsD	Sensor protein of zinc sigma	ZitB, CusS/CusR	CorC	mecuric ion reductase	Chromate transport protein ChrA		Plasmid ( ScsC/ScsD Plasmid (ChrA)
A-18	Ec_309	Swine	y		y			tehA_NC_000913.3/telluECs2035_EU901290.1	CopC/CopD/CutA, CutC, CutE/CutF	Sensor protein of zinc sigma	zitB/CusR,CusS	CorC	Mecuric reductase protein			Chomosome
A-18	Ec_335	Human	y		y	y	qacEdelta_NG_048042.1	tehA_NC_000913.3/telluECs2035_EU901290.1	CopC/CopD/CutA, CutC, CutE/CutF	Sensor protein of zinc sigma	ZitB, CusS/CusR	CorC	mecuric ion reductase	Chromate transport protein ChrA		plasmid (ChrA)
A-19	Ec_314	Swine	y		y			tehA_NC_000913.3/telluECs2035_EU901290.1	CopC/CopD/CutA, CutC, CutE/CutF	Sensor protein of zinc sigma	zitB/CusR,CusS	CorC	Mecuric ion reductase			Chomosome
A-19	Ec_340	Human		y				tehB_M74072.1	CopC/CopD/CutA, CutC, CutE/CutF	Sensor protein of zinc sigma	zitB/CusR,CusS	CorC	Mecuric ion reductase		Arsenical resistance operon repressor	Chromosome
B-03	Ec_116	Swine	y		y			tehA_NC_000913.3/telluECs2035_EU901290.1	copC/copD/CutA/ CutC/CutE/CutF	Sensor protein of zinc sigma	zitB/CusB/CusC/CusF/CusR/CusS	corC	Mecuric ion reductase			Chomosome
B-03	Ec_224	Human	y		y			tehA_NC_000913.3/telluECs2035_EU901290.1	CopC/CopD/CutA/CutC/ CutE/CutF	Sensor protein of zinc sigma	ZitB, CusS/CusR	CorC	mecuric ion reductase		Arsenical resistance operon repressor	Chomosome
B-05	Ec_123	Swine	y		y			tehA_NC_000913.3/telluECs2035_EU901290.1	copC/copD/CopG/cutA, cutC, cutE/CutF	Sensor protein of zinc sigma	zitB/CusB/CusC/CusF/CusR/CusS	corC	mecuric ion reductase; MerA/MerC/MerT			Plasmid (MerC/MerE/MerT)
B-08	Ec_129	Swine	y		y			tehA_NC_000913.3/telluECs2035_EU901290.1	CopC/CopD/CutA/CutC/ CutE/CutF	Sensor protein of zinc sigma	ZitB,CusA/CusC/CusF/ CusS/CusR/CzcA	CorC	mecuric ion reductase/MerE		Arsenical resistance operon repressor	Chromosome
B-08	Ec_228	Human	y		y			tehA_NC_000913.3/telluECs2035_EU901290.1	CopC/CopD/CutA/CutC/ CutE/CutF	Sensor protein of zinc sigma	ZitB, CusS/CusR	CorC	mecuric ion reductase		Arsenical resistance operon repressor	Chomosome
B-10	Ec_131	Swine	y		y	y	qacEdelta_NG_048042.1	tehA_NC_000913.3/telluECs2035_EU901290.1	CopC/CopD/CutA/CutC/ CutE/CutF	Sensor protein of zinc sigma	ZitB,CusA/CusC/CusF/ CusS/CusR/CzcA	CorC	mecuric ion reductase/MerE		Arsenical resistance operon repressor	Chromosome
B-14	Ec_274	Swine			y	y	qacEdelta_NG_048042.1	telluECs2035_EU901290.1	CopC/CopD/CutA/CutC/ CutE/CutF	Sensor protein of zinc sigma	cusS/CusR	CorC	mecuric ion reductase		Arsenical resistance operon repressor	Chromosome
B-14	Ec_230*	Human	y		y	y	qacEdelta_NG_048042.1	tehA_NC_000913.3/telluECs2035_EU901290.1	CopC/CopD/CutA/CutC/ CutE/CutF	Sensor protein of zinc sigma	ZitB,CusA/CusC/CusF/ CusS/CusR/CzcA	CorC	mecuric ion reductase/MerC/MerT/MerE		Arsenical resistance operon repressor	Plasmid (MecC/MerE/MerT)
B-18	Ec_400	Human			y			telluECs2035_EU901290.1	CopC/CopD/CutA/CutC/ CutE/CutF	Sensor protein of zinc sigma	cusS/CusR/MerR family	CorC	mecuric ion reductase			Chromosome
B-19	Ec_361	Swine		y				tehB_M74072.1	CopC/CopD/CutA/CutC/ CutE/CutF	Sensor protein of zinc sigma	cusS/CusR		mecuric ion reductase; MerA/MerC/MerT/MerE			Plasmid (MecC/MerE/MerT)
B-22	Ec_405	Human	y		y	y	qacEdelta_NG_048042.1	tehA_NC_000913.3/telluECs2035_EU901290.1	CopC/CopD/CutA/CutC/ CutE/CutF	Sensor protein of zinc sigma	cusS/CusR	CorC	mecuric ion reductase
B-24	Ec_381	Swine	y		y			tehA_NC_000913.3/telluECs2035_EU901290.1	CopC/CopD/CutA/CutC/ CutE/CutF	Sensor protein of zinc sigma	cusS/CusR		mecuric ion reductase			Chromosome
B-24	Ec_410	Human	y		y			tehA_NC_000913.3/telluECs2035_EU901290.1	CopC/CopD/CopG/CutA, CutC, CutE/CutF	Sensor protein of zinc sigma	ZitB, CusS/CusR	CorC	mecuric ion reductase		Arsenical resistance operon repressor	Chromosome
B-26	Ec_388	Swine			y			telluECs2035_EU901290.1	CopC/CopD/CopG/CutA/CutC/ CutE/CutF/ScsB	Sensor protein of zinc sigma	cusS/CusR	CorC	mecuric ion reductase			Chromosome
B-9	Ec_130	Swine	y		y	y	qacEdelta_NG_048042.1	tehA_NC_000913.3/telluECs2035_EU901290.1	CopC/CopD/CutA/CutC/ CutE/CutF	Sensor protein of zinc sigma	ZitB,CusA/CusC/CusF/ CusS/CusR/CzcA	CorC	mecuric ion reductase/MerA/MerC/MerT		Arsenical resistance operon repressor	Plasmid (MecC/MerE/MerT)
C-03	Ec_155	Swine	y		y			tehA_NC_000913.3/telluECs2035_EU901290.1	CopC/CopD/CopG/CutA, CutC, CutE/CutF	Sensor protein of zinc sigma	ZitB, CusS/CusR	CorC				Chromosome
C-03	Ec_170	Human	y		y	y	qacEdelta_NG_048042.1	tehA_NC_000913.3/telluECs2035_EU901290.1	CopC/CopD/CutA/CutC/ CutE/CutF	Sensor protein of zinc sigma	ZitB, CusS/CusR	CorC	mecuric ion reductase	Chromate transport protein ChrA	Arsenical resistance operon repressor	plamid (ChrA)
C-05	Ec_278	Swine	y		y	y	qacEdelta_NG_048042.1	tehA_NC_000913.3/telluECs2035_EU901290.1	CopC/CopD/CutA, CutC, CutE/CutF	Sensor protein of zinc sigma	ZitB, CusS/CusR	CorC	mecuric ion reductase/ MerC/MerE/ MerT	Chromate transport protein ChrA		Plasmid (MerC/E/T; plasmid (ChrA)
C-05	Ec_172	Human	y		y	y	qacEdelta_NG_048042.1	tehA_NC_000913.3/telluECs2035_EU901290.1	CopC/CopD/CutA/CutC/ CutE/CutF	Sensor protein of zinc sigma	ZitB,CusA/CusC/CusF/ CusS/CusR/CzcA	CorC	mecuric ion reductase/MerE/MerC/MerT	Chromate transport protein ChrA	Arsenical resistance operon repressor	Plasmid (MecC/MerE/MerT) Plasmid (ChrA)
C-07	Ec_162	Swine	y		y			tehA_NC_000913.3/telluECs2035_EU901290.1	CopC/CopD/CutA, CutC, CutE/CutF	Sensor protein of zinc sigma	ZitB, CusS/CusR/	CorC	mecuric ion reductase			Chromosome
C-08	Ec_166	Swine	y		y			tehA_NC_000913.3/telluECs2035_EU901290.1	CopC/CopD/CutA/CutC/ CutE/CutF	Sensor protein of zinc sigma	ZitB, CusS/CusR	CorC	mecuric ion reductase			Chromosome
C-08	Ec_232	Human	y		y	y	qacEdelta_NG_048042.1	tehA_NC_000913.3/telluECs2035_EU901290.1	CopC/CopD/CopG/CutA, CutC, CutE/CutF/ScsB/ ScsC/ScsD	Sensor protein of zinc sigma	ZitB, CusS/CusR	CorC	mecuric ion reductase	Chromate transport protein ChrA		Plasmid (copper: ScsC/ScsD) Plasmid (ChrA)
C-09	Ec_168	Swine	y		y	y	qacEdelta_NG_048042.1	tehA_NC_000913.3/telluECs2035_EU901290.1	CopC/CopD/CutA, CutC, CutE/CutF	Sensor protein of zinc sigma	ZitB, CusS/CusR/	CorC	mecuric ion reductase			Chromosome
C-09	Ec_179	Human	y		y			tehA_NC_000913.3/telluECs2035_EU901290.1	CopC/CopD/CutA/CutC/ CutE/CutF	Sensor protein of zinc sigma	ZitB, CusS/CusR	CorC	mecuric ion reductase		Arsenical resistance operon repressor	chromosome
C-10	Ec_283	Swine			y			telluECs2035_EU901290.1	CopC/CopD/CutA/CutC/ CutE/CutF	Sensor protein of zinc sigma	ZitB, CusS/CusR	CorC	mecuric ion reductase		Arsenical resistance operon repressor	Chromosome
C-11	Ec_53	Swine	NODE_261_length_2789_cov_7.80654 106..1098		NODE_261_length_2789_cov_7.80654 106..1098			tehA_NC_000913.3/telluECs2035_EU901290.1	CopC/CopD/CutA/CutC/ CutE/CutF	Sensor protein of zinc sigma	ZitB,CusA/CusC/CusF/ CusS/CusR/CzcA	CorC			acting repressor ArsD	Chomosome
C-11	Ec_236	Human	y		y			tehA_NC_000913.3/telluECs2035_EU901290.1	CopC/CopD/CutA/CutC/ CutE/CutF	Sensor protein of zinc sigma	cusS/CusR	CorC	mecuric ion reductase		Arsenical resistance operon repressor	Chromosome
C-12	Ec_57	Swine	y		y			tehA_NC_000913.3/telluECs2035_EU901290.1	copC, cop D, protein B	Sensor protein of zinc sigma	zitB	mangenium and cobalt CorC	mecuric ion reductase			Chromosome
C-13	Ec_292	Swine	y		y			tehA_NC_000913.3/telluECs2035_EU901290.1	CopC/CopD/CutA/CutC/ CutE/CutF	Sensor protein of zinc sigma	ZitB, CusS/CusR	CorC	mecuric ion reductase			Chromosome
C-18	Ec_416	Swine	y		y			tehA_NC_000913.3/telluECs2035_EU901290.1	CopC/CopD/CutA/CutC/ CutE/CutF	Sensor protein of zinc sigma	ZitB, CusS/CusR	CorC	mecuric ion reductase			Chromosome
C-18	Ec_480	Human	y		y			tehA_NC_000913.3/telluECs2035_EU901290.1	CopC/CopD/CutA, CutC, CutE/CutF	Sensor protein of zinc sigma	ZitB, CusS/CusR/	CorC	mecuric ion reductase		Arsenical resistance operon repressor	Chromosome
C-22	Ec_426	Swine	y		y	y	qacEdelta_NG_048042.1	tehA_NC_000913.3/telluECs2035_EU901290.1	CopC/CopD/CutA/CutC/ CutE/CutF	Sensor protein of zinc sigma	ZitB, CusS/CusR	CorC	mecuric ion reductase	Chromate transport protein ChrA		plamid (ChrA)
C-22	Ec_488	Human						tehA_NC_000913.3/telluECs2035_EU901290.1	CopC/CopD/CutA/CutC/ CutE/CutF	Sensor protein of zinc sigma	ZitB, CusS/CusR	CorC	mecuric ion reductase	Chromate transport protein ChrA	Arsenical resistance operon repressor	plamid (ChrA)
C-24	Ec_431	Swine	y		y	y	qacEdelta_NG_048042.1	tehA_NC_000913.3/telluECs2035_EU901290.1	CopC/CopD/CutA/CutC/ CutE/CutF	Sensor protein of zinc sigma	ZitB, CusS/CusR	CorC	mecuric ion reductase	Chromate transport protein ChrA		plamid (ChrA)
C-24	Ec_489	Human	y		y			tehA_NC_000913.3/telluECs2035_EU901290.1	CopC/CopD/CutA/CutC/ CutE/CutF	Sensor protein of zinc sigma	ZitB, CusS/CusR	CorC	mecuric ion reductase		Arsenical resistance operon repressor
C-26	Ec_434	Swine			y			telluECs2035_EU901290.1	CopC/CopD/CutA/CutC/ CutE/CutF	Sensor protein of zinc sigma	ZitB, CusS/CusR	CorC	mecuric ion reductase			Chromosome
C-26	Ec_495	Human	y		y	y	qacEdelta_NG_048042.1	tehA_NC_000913.3/telluECs2035_EU901290.1	CopC/CopD/CopG/CutA, CutC, CutE/CutF/ScsB/ ScsC/ScsD	Sensor protein of zinc sigma	ZitB, CusS/CusR	CorC	mecuric ion reductase	Chromate transport protein ChrA		Plasmid (ScsC/ScsD) Plasmid (ChrA)
D-13	Ec_297	Swine	y		y			tehA_NC_000913.3/telluECs2035_EU901290.1	CopC/CopD/CutA/CutC/ CutE/CutF	Sensor protein of zinc sigma	ZitB, CusS/CusR	CorC	mecuric ion reductase			Chromosome
E-01	Ec_60	Swine	y		y			tehA_NC_000913.3/telluECs2035_EU901290.1	CopC/CopD/CutA/CutC/ CutE/CutF	Sensor protein of zinc sigma	ZitB, CusS/CusR	CorC	mecuric ion reductase			Chromosome
E-01	Ec_84	Human	y		y			tehA_NC_000913.3/telluECs2035_EU901290.1	CopC/CopD/CutA/CutC/ CutE/CutF	Sensor protein of zinc sigma	ZitB,CusA/CusC/CusF/ CusS/CusR/CzcA	CorC	mecuric ion reductase		Arsenical resistance operon repressor	Chromosome
E-03	Ec_63	Swine							CopC/CopD/CopG/CutA, CutC, CutE/CutF/ScsB/ ScsC/ScsD	Sensor protein of zinc sigma	ZitB, CusS/CusR	CorC	mecuric ion reductase,MerE			Chromosome
E-03	Ec_89	Human	y					tehA_NC_000913.3	CopC/CopD/CutA/CutC/ CutE/CutF	Sensor protein of zinc sigma	ZitB,CusA/CusC/CusF/ CusS/CusR/CzcA	CorC	mecuric ion reductase		Arsenical resistance operon repressor	Chromosome
E-04	Ec_67	Swine	y		y	y	qacEdelta_NG_048042.1	tehA_NC_000913.3/telluECs2035_EU901290.1	CopC/CopD/CopG/CutA, CutC, CutE/CutF/ScsB/ ScsC/ScsD	Sensor protein of zinc sigma	ZitB, CusS/CusR	CorC	mecuric ion reductase	Chromate transport protein ChrA		Plasmid (ScsC/ScsD) Plasmid (ChrA
E-04	Ec_93	Human	y		y			tehA_NC_000913.3/telluECs2035_EU901290.1	CopC/CopD/CopG/CutA, CutC, CutE/CutF	Sensor protein of zinc sigma	ZitB, CusS/CusR	CorC	mecuric ion reductase			Chromosome
E-05	Ec_255	Human	y		y	y	qacEdelta_NG_048042.1	tehA_NC_000913.3/telluECs2035_EU901290.1	CopC/CopD/CutA, CutC, CutE/CutF	Sensor protein of zinc sigma	ZitB, CusS/CusR/	CorC	mecuric ion reductase	Chromate transport protein ChrA	Arsenical resistance operon repressor	plasmid (ChrA)
E-08	Ec_98	Human	y		y			tehA_NC_000913.3/telluECs2035_EU901290.1	CopC/CopD/CutA/CutC/ CutE/CutF	Sensor protein of zinc sigma	ZitB,CusA/CusC/CusF/ CusS/CusR/CzcA	CorC	mecuric ion reductase		Arsenical resistance operon repressor	Chromosome
E-13	Ec_80	Swine	y		y			tehA_NC_000913.3/telluECs2035_EU901290.1	CopC/CopD/CopG/CutA, CutC, CutE/CutF/proteinB	Sensor protein of zinc sigma	ZitB, CusS/CusR	CorC	mecuric ion reductase			Chromosome
E-13	Ec_271	Human			y			telluECs2035_EU901290.1	CopC/CopD/CutA/CutC/ CutE/CutF	Sensor protein of zinc sigma	cusS/CusR	CorC	mecuric ion reductase		Arsenical resistance operon repressor	Chromosome
E-14	Ec_81	Swine			y			telluECs2035_EU901290.1	CopC/CopD/CopG/CutA, CutC, CutE/CutF/proteinB	Sensor protein of zinc sigma	ZitB, CusS/CusR	CorC	mecuric ion reductase,mecuric transport protein MerE			Plasmid (ZitB, CusR, CusS, CopG)
E-14	Ec_447	Swine	y		y			tehA_NC_000913.3/telluECs2035_EU901290.1	CopC/CopD/CopG/CutA, CutC, CutE/CutF	Sensor protein of zinc sigma	ZitB, CusS/CusR	CorC	mecuric ion reductase			Chromosome
E-14	Ec_498	Human	y		y			tehA_NC_000913.3/telluECs2035_EU901290.1	CopC/CopD/CutA, CutC, CutE/CutF	Sensor protein of zinc sigma	ZitB, CusS/CusR	CorC	mecuric ion reductase	Chromate transport protein ChrA	Arsenical resistance operon repressor	plasmid (ChrA)
E-15	Ec_83	Swine	y		y			tehA_NC_000913.3/telluECs2035_EU901290.1	CopC/CopD/CutA/CutC/ CutE/CutF	Sensor protein of zinc sigma	ZitB,CusA/CusC/CusF/ CusS/CusR/CzcA	CorC	mecuric ion reductase		Arsenical resistance operon repressor	Chromosome
E-17	Ec_442	Swine			y			telluECs2035_EU901290.1	CopC/CopD/CutA, CutC, CutE/CutF	Sensor protein of zinc sigma	ZitB, CusS/CusR	CorC	mecuric ion reductase		Arsenical resistance operon repressor	Chromosome
E-20	Ec_452	Swine	y		y			tehA_NC_000913.3/telluECs2035_EU901290.1	CopC/CopD/CutA, CutC, CutE/CutF	Sensor protein of zinc sigma	ZitB, CusS/CusR	CorC	mecuric ion reductase			Chromosome
E-20	Ec_500	Human			y			telluECs2035_EU901290.1	CopC/CopD/CutA, CutC, CutE/CutF	Sensor protein of zinc sigma	ZitB, CusS/CusR	CorC	mecuric ion reductase		Arsenical resistance operon repressor	Chromosome
E-21	Ec_457	Swine	y		y			tehA_NC_000913.3/telluECs2035_EU901290.1	CopC/CopD/CutA/CutC/ CutE/CutF	Sensor protein of zinc sigma	ZitB, CusS/CusR	CorC	mecuric ion reductase		Arsenical resistance operon repressor	Chromosome
E-21	Ec_503	Human	y		y			tehA_NC_000913.3/telluECs2035_EU901290.1	CopC/CopD/CutA, CutC, CutE/CutF	Sensor protein of zinc sigma	ZitB, CusS/CusR	CorC	mecuric ion reductase			Chromosome
E-24	Ec_511	Human	y		y	y	qacEdelta_NG_048042.1	tehA_NC_000913.3telluECs2035_EU901290.1	CopC/CopD/CopG/CutA, CutC, CutE/CutF/ScsB/ ScsC/ScsD	Sensor protein of zinc sigma	ZitB, CusS/CusR	CorC	mecuric ion reductase	Chromate transport protein ChrA		Plasmid (copper: ScsC/ScsD)-node 99 Plasmid (ChrA-node 103)
E-26	Ec_467	Swine	y		y	y	qacEdelta_NG_048042.1	tehA_NC_000913.3telluECs2035_EU901290.1	CopC/CopD/CutA/CutC/ CutE/CutF	Sensor protein of zinc sigma	ZitB, CusS/CusR	CorC	mecuric ion reductase	Chromate transport protein ChrA	Arsenical resistance operon repressor	plasmid (ChrA)
E-26	Ec_514	Human	y		y	y	qacEdelta_NG_048042.1	tehA_NC_000913.3telluECs2035_EU901290.1	CopC/CopD/CutA/CutC/ CutE/CutF		ZitB, CusS/CusR	CorC	mecuric ion reductase	Chromate transport protein ChrA		plamid (ChrA)
E-27	Ec_472	Swine			y			telluECs2035_EU901290.1	CopC/CopD/CutA/CutC/ CutE/CutF		ZitB, CusS/CusR	CorC	mecuric ion reductase			Chromosome
E-27	Ec_517	Human	y		y	y	qacEdelta_NG_048042.1	tehA_NC_000913.3telluECs2035_EU901290.1	CopC/copD	Sensor protein of zinc sigma	ZitB, CusS/CusR					Chromosome
E-28	Ec_519	Human	y		y			tehA_NC_000913.3telluECs2035_EU901290.1	CopC/CopD/CutA/CutC/ CutE/CutF	Sensor protein of zinc sigma	ZitB, CusS/CusR	CorC	mecuric ion reductase			Chromosome
total			53	2	62	21			0				0	0	0
pig		43	35	1	41	9							42	5	17
human		31	25	1	27	12							27	10	25
						0.209302
						0.387097
